# Supplementary material for: Genome-wide association of polygenic risk extremes for Alzheimer's disease in the UK Biobank
Source: Sci Rep. 2022 May 19;12:8404. doi: 10.1038/s41598-022-12391-2 (PMC9120074; doi:10.1038/s41598-022-12391-2)
Supplement: Supplementary file 2 — Supplementary Information 2. [file 41598_2022_12391_MOESM2_ESM.xlsx]

## Sheet: Sheet1
Supplementary Table 6: All genetic correlations performed in both the presence and absence of the APOE locus. (rg) indicates the regression value calculated by LD score regression. (h2) columns indicate the heritability calculations for described traits.
rg	se	z	p	h2_obs	h2_obs_se	h2_int	h2_int_se	gcov_int	gcov_int_se	subcategory	trait	APOE
0.1146	0.0722	1.587	0.1125	0.005	0.0031	0.9927	0.0055	-0.0074	0.0045	Diabetes	Type 2 diabetes	APOE locus excluded
0.0464	0.0258	1.7979	0.0722	0.5416	0.0657	1.0175	0.0093	-0.0065	0.0063	Diabetes	Type 2 diabetes	APOE locus excluded
-0.014	0.0319	-0.4395	0.6603	0.0999	0.017	0.9946	0.0078	0.0041	0.0062	Hormone	Leptin	APOE locus excluded
-0.0298	0.033	-0.9029	0.3666	0.0917	0.0193	1.0061	0.0083	0.0037	0.0058	Hormone	Leptin	APOE locus excluded
-0.0097	0.0733	-0.1323	0.8947	0.0566	0.039	1.0043	0.0081	0.0022	0.0053	Hormone	Plasma cortisol	APOE locus excluded
-0.0656	0.0222	-2.9488	0.0032	0.0789	0.0058	1.0261	0.0093	0.0097	0.007	Education	College completion	APOE locus excluded
-0.0603	0.0201	-3.0001	0.0027	0.0845	0.0063	1.0217	0.0096	0.0073	0.0071	Education	Years of schooling	APOE locus excluded
-0.0785	0.0366	-2.1449	0.032	0.0259	0.0046	1.0047	0.0103	0.0023	0.0075	Education	Childhood intelligence	APOE locus excluded
-0.0356	0.0125	-2.8457	0.0044	0.1264	0.0049	0.9416	0.0125	0.0011	0.0068	Education	Years of schooling	APOE locus excluded
-0.0597	0.0207	-2.8835	0.0039	0.1069	0.008	1.0305	0.0101	0.0079	0.0073	Education	Years of schooling	APOE locus excluded
-0.0365	0.0106	-3.4478	0.0006	0.1135	0.0035	1.005	0.0203	0.001	0.0075	Education	Years of schooling	APOE locus excluded
-0.0236	0.0136	-1.7308	0.0835	0.1762	0.0771	0.8275	0.0759	0.0126	0.0058	Other	Urate	APOE locus excluded
0.0071	0.0243	0.2913	0.7708	0.5251	0.2442	0.9658	0.0248	-0.0041	0.0052	Other	Urate	APOE locus excluded
-0.0358	0.0286	-1.2508	0.211	0.3299	0.2008	0.9646	0.0305	0.0069	0.0055	Other	Urate	APOE locus excluded
NA	NA	NA	NA	-0.0072	0.01	1.0027	0.0073	-0.0056	0.0059	Other	Urate	APOE locus excluded
-0.0621	0.0371	-1.6739	0.0941	0.1661	0.0934	0.9717	0.0179	0.0052	0.0057	Other	Urate	APOE locus excluded
-0.0248	0.015	-1.6595	0.097	0.1543	0.0098	0.7506	0.0111	0.0058	0.0056	Anthropometric	Hip circumference	APOE locus excluded
-0.0277	0.0333	-0.8318	0.4055	0.3206	0.0549	0.975	0.0085	-0.0005	0.006	Anthropometric	Difference in height between childhood and adulthood	APOE locus excluded
0.0253	0.0176	1.4406	0.1497	0.1035	0.0068	0.8275	0.0097	-0.0052	0.0061	Anthropometric	Waist-to-hip ratio	APOE locus excluded
-0.0151	0.0214	-0.706	0.4802	0.1629	0.0116	0.8743	0.0086	0.0045	0.0064	Anthropometric	Obesity class 2	APOE locus excluded
-0.0152	0.0188	-0.8071	0.4196	1.0622	0.0943	0.8803	0.016	-0.0003	0.0081	Anthropometric	Extreme height	APOE locus excluded
-0.0065	0.0162	-0.3973	0.6911	0.1094	0.007	0.827	0.01	-0.0042	0.0062	Anthropometric	Waist circumference	APOE locus excluded
0.0133	0.0286	0.4651	0.6419	0.1186	0.019	1.0004	0.0065	-0.0018	0.0054	Anthropometric	Birth weight	APOE locus excluded
-0.0113	0.0174	-0.6464	0.518	0.1716	0.0096	0.7952	0.0087	0.003	0.0056	Anthropometric	Obesity class 1	APOE locus excluded
-0.0011	0.014	-0.0778	0.938	0.1411	0.0082	0.6416	0.0115	0.004	0.0059	Anthropometric	Body mass index	APOE locus excluded
-0.0344	0.0103	-3.3423	0.0008	0.3423	0.0184	1.2451	0.0405	0.0062	0.0078	Anthropometric	Height	APOE locus excluded
-0.0042	0.0153	-0.2748	0.7835	0.1467	0.0096	0.7321	0.011	0.0002	0.0059	Anthropometric	Waist circumference	APOE locus excluded
-0.0342	0.0141	-2.4206	0.0155	0.1486	0.0097	0.8062	0.0115	0.0037	0.0058	Anthropometric	Hip circumference	APOE locus excluded
-0.0085	0.0201	-0.4227	0.6725	0.112	0.0092	0.9009	0.0081	0.0067	0.0057	Anthropometric	Body fat	APOE locus excluded
0.0282	0.0389	0.7251	0.4684	0.2275	0.0471	0.9884	0.0077	-0.0046	0.0058	Anthropometric	Infant head circumference	APOE locus excluded
-0.0198	0.0253	-0.7813	0.4346	0.4329	0.0488	0.9535	0.0089	0.0016	0.0058	Anthropometric	Height	APOE locus excluded
0.1011	0.1438	0.7031	0.482	0.0021	0.0029	1	0.0054	-0.0001	0.0058	Anthropometric	Body mass index	APOE locus excluded
-0.0062	0.0284	-0.2166	0.8285	0.1795	0.0242	0.988	0.0074	-0.001	0.0053	Anthropometric	Birth length	APOE locus excluded
0.0306	0.0185	1.6547	0.098	0.092	0.008	0.8579	0.0113	-0.0079	0.0061	Anthropometric	Waist-to-hip ratio	APOE locus excluded
0.024	0.0285	0.8422	0.3997	0.219	0.0289	0.9823	0.0086	0.0024	0.0057	Anthropometric	Sitting height ratio	APOE locus excluded
-0.0017	0.0181	-0.0937	0.9254	0.0891	0.0055	0.815	0.0088	0.0012	0.0055	Anthropometric	Overweight	APOE locus excluded
-0.0463	0.0241	-1.9208	0.0548	0.6002	0.0499	0.8949	0.0108	0.012	0.0073	Anthropometric	Extreme body mass index	APOE locus excluded
-0.0502	0.0402	-1.2499	0.2114	0.4414	0.1119	0.984	0.0077	0.0078	0.0052	Anthropometric	Difference in height between adolescence and adulthood	APOE locus excluded
0.0069	0.0231	0.2982	0.7655	0.4016	0.0475	0.9287	0.0088	0.0057	0.0052	Anthropometric	Childhood obesity	APOE locus excluded
-0.0232	0.019	-1.2256	0.2204	0.1003	0.0074	1.0504	0.0117	0.0036	0.0063	Anthropometric	Birth weight	APOE locus excluded
0.0302	0.0361	0.8362	0.403	0.3448	0.0579	0.9607	0.0083	-0.0082	0.0068	Anthropometric	Extreme waist-to-hip ratio	APOE locus excluded
-0.0047	0.0269	-0.1747	0.8613	0.1171	0.0144	0.9395	0.0086	-0.0006	0.0064	Anthropometric	Obesity class 3	APOE locus excluded
-0.051	0.0533	-0.9565	0.3388	0.3891	0.1194	1.1251	0.0094	0.0095	0.0083	Psychiatric_neurological	Parkinson's disease	APOE locus excluded
-0.0458	0.0385	-1.1915	0.2335	0.1637	0.0422	0.982	0.0075	-0.0038	0.0056	Psychiatric_neurological	Hippocampus volume	APOE locus excluded
0.004	0.0312	0.1277	0.8984	0.2569	0.0402	1.0066	0.0084	-0.0006	0.006	Psychiatric_neurological	Anorexia Nervosa	APOE locus excluded
0.1514	0.2022	0.7485	0.4542	1.4091	0.5002	11.1812	1.0826	1.7142	0.848	Psychiatric_neurological	Alzheimer's disease	APOE locus excluded
0.0236	0.0294	0.8033	0.4218	0.1358	0.0201	0.9874	0.0082	-0.0041	0.0055	Psychiatric_neurological	Autism	APOE locus excluded
0.0252	0.0283	0.8914	0.3727	0.3871	0.0547	0.9836	0.0082	-0.0041	0.0052	Psychiatric_neurological	Autism	APOE locus excluded
NA	NA	NA	NA	-0.0416	0.1808	0.9979	0.008	0.0084	0.0058	Psychiatric_neurological	2-choice reaction time	APOE locus excluded
0.0252	0.0283	0.8914	0.3727	0.3744	0.0529	0.9836	0.0082	-0.0041	0.0052	Psychiatric_neurological	Autism Spectrum Disorder	APOE locus excluded
-0.095	0.045	-2.1122	0.0347	0.1275	0.0426	0.9848	0.0082	0.0044	0.0054	Psychiatric_neurological	Thalamus volume	APOE locus excluded
NA	NA	NA	NA	-0.1369	0.1793	0.9983	0.0068	-0.0017	0.006	Psychiatric_neurological	Simple reaction time	APOE locus excluded
-0.0384	0.0288	-1.3324	0.1827	0.3106	0.0503	0.9495	0.0086	0.0012	0.0059	Psychiatric_neurological	Putamen volume	APOE locus excluded
NA	NA	NA	NA	NA	NA	NA	NA	NA	NA	Psychiatric_neurological	Intracranial volume	APOE locus excluded
NA	NA	NA	NA	-0.0559	0.1804	0.99	0.0074	0.0067	0.0057	Psychiatric_neurological	Inspection time	APOE locus excluded
-0.0595	0.075	-0.7943	0.427	0.2168	0.1626	0.9979	0.0075	-0.0024	0.0059	Psychiatric_neurological	Digit symbol	APOE locus excluded
0.0021	0.0206	0.1044	0.9169	0.2287	0.0162	1.04	0.0114	0.0046	0.0068	Psychiatric_neurological	ADHD	APOE locus excluded
-0.0768	0.0547	-1.4045	0.1602	0.0849	0.0409	0.9822	0.0077	0.0041	0.0053	Psychiatric_neurological	Nucleus accumbens volume	APOE locus excluded
0.0018	0.0211	0.0876	0.9302	0.4263	0.0304	0.9177	0.0076	0.0014	0.0062	Psychiatric_neurological	Anorexia nervosa	APOE locus excluded
0.2145	0.0387	5.5427	2.9787e-08	0.0645	0.0128	1.0376	0.0113	0.1173	0.0124	Psychiatric_neurological	Alzheimer's disease	APOE locus excluded
0.0373	0.0494	0.7553	0.45	0.0422	0.0161	1.1004	0.0089	-0.0028	0.0058	Psychiatric_neurological	Amyotrophic lateral sclerosis	APOE locus excluded
-0.0266	0.0337	-0.7893	0.43	0.0911	0.0149	0.9968	0.0078	-0.0005	0.0061	Psychiatric_neurological	Obsessive Compulsive Disorder	APOE locus excluded
0.049	0.0234	2.0898	0.0366	0.048	0.004	1	0.0082	-0.003	0.006	Psychiatric_neurological	Depressive symptoms	APOE locus excluded
0.0518	0.0235	2.2038	0.0275	0.4386	0.0406	1.0244	0.0093	-0.0061	0.0064	Psychiatric_neurological	Bipolar disorder	APOE locus excluded
-0.0038	0.0231	-0.1637	0.8699	0.0377	0.0033	1.0036	0.0087	-0.008	0.0059	Psychiatric_neurological	Subjective well being	APOE locus excluded
-0.136	0.2629	-0.5172	0.605	0.0489	0.1126	1.0133	0.0081	0.0018	0.005	Psychiatric_neurological	Internalizing problems	APOE locus excluded
0.047	0.0217	2.1684	0.0301	0.1681	0.0117	1.0257	0.0094	-0.0033	0.0063	Psychiatric_neurological	PGC cross-disorder traits	APOE locus excluded
-0.0748	0.1283	-0.5829	0.5599	0.129	0.1902	0.9847	0.0072	0.0069	0.0062	Psychiatric_neurological	G speed factor	APOE locus excluded
-0.0032	0.0292	-0.1099	0.9124	0.269	0.0384	0.966	0.0069	0.0019	0.0056	Psychiatric_neurological	Caudate volume	APOE locus excluded
0.0954	0.0411	2.3186	0.0204	0.0135	0.0035	1.0143	0.0074	-0.01	0.0058	Psychiatric_neurological	Neuroticism	APOE locus excluded
0.018	0.0292	0.6152	0.5384	3.1168	0.1095	1.105	0.0227	-0.0105	0.0186	Psychiatric_neurological	Bipolar disorder	APOE locus excluded
0.0513	0.0183	2.7977	0.0051	0.0756	0.0049	1.0028	0.0099	-0.0082	0.0059	Psychiatric_neurological	Major Depressive Disorder	APOE locus excluded
0.0043	0.0205	0.2117	0.8323	0.2027	0.0168	1.0033	0.0094	0.0037	0.006	Psychiatric_neurological	Autism Spectrum Disorder	APOE locus excluded
0.0237	0.0214	1.108	0.2678	2.1455	0.0774	1.0958	0.0182	0.007	0.0126	Psychiatric_neurological	Major depressive disorder	APOE locus excluded
0.0473	0.0355	1.3327	0.1826	0.1395	0.0269	1.02	0.0078	0.0054	0.0058	Psychiatric_neurological	Major depressive disorder	APOE locus excluded
-0.0045	0.0229	-0.1951	0.8453	0.0258	0.0021	0.9978	0.008	-0.0089	0.0061	Psychiatric_neurological	Subjective well being	APOE locus excluded
0.0078	0.0406	0.1929	0.8471	0.1655	0.0445	0.9777	0.0081	-0.0022	0.0059	Psychiatric_neurological	Pallidum volume	APOE locus excluded
NA	NA	NA	NA	-0.1491	0.1527	0.9961	0.0076	-0.0062	0.0061	Psychiatric_neurological	4-choice reaction time	APOE locus excluded
0.2274	0.159	1.4307	0.1525	0.2505	0.0251	7.5712	0.1349	-0.4189	0.1847	Psychiatric_neurological	Major Depressive Disorder	APOE locus excluded
NA	NA	NA	NA	-0.0277	0.0342	1.0034	0.0069	0.0038	0.0052	Psychiatric_neurological	Amygdala volume	APOE locus excluded
0.1357	0.0823	1.6493	0.0991	0.0321	0.0234	1.033	0.0103	-0.0145	0.0068	Metal	Transferrin Saturation	APOE locus excluded
NA	NA	NA	NA	NA	NA	NA	NA	NA	NA	Metal	Zinc	APOE locus excluded
-0.0303	0.0387	-0.7818	0.4344	0.1103	0.0531	1.0752	0.0185	0.001	0.0068	Metal	Transferrin	APOE locus excluded
NA	NA	NA	NA	-0.0988	0.1852	1.0182	0.0081	0.0084	0.0051	Metal	Copper	APOE locus excluded
-0.0929	0.2203	-0.4214	0.6734	0.0699	0.1923	1.0074	0.0075	0.0111	0.0061	Metal	Selenium	APOE locus excluded
NA	NA	NA	NA	NA	NA	NA	NA	NA	NA	Metal	Selenium	APOE locus excluded
NA	NA	NA	NA	NA	NA	NA	NA	NA	NA	Metal	Zinc	APOE locus excluded
NA	NA	NA	NA	NA	NA	NA	NA	NA	NA	Metal	Iron	APOE locus excluded
NA	NA	NA	NA	NA	NA	NA	NA	NA	NA	Metal	Copper	APOE locus excluded
-0.0494	0.0493	-1.0015	0.3166	0.0783	0.0249	1.0305	0.0097	0.0051	0.0075	Metal	Ferritin	APOE locus excluded
-0.0164	0.035	-0.47	0.6383	0.253	0.0454	1.0662	0.0098	0.0026	0.0073	Autoimmune_inflammatory	Celiac disease	APOE locus excluded
0.0137	0.0357	0.3828	0.7018	0.583	0.2886	1.0343	0.0113	-0.0032	0.0055	Autoimmune_inflammatory	Systemic lupus erythematosus	APOE locus excluded
-0.0238	0.0207	-1.1474	0.2512	0.4957	0.0636	1.0296	0.0135	0.0056	0.0063	Autoimmune_inflammatory	Crohn's disease	APOE locus excluded
NA	NA	NA	NA	NA	NA	NA	NA	NA	NA	Autoimmune_inflammatory	Gout	APOE locus excluded
-0.0573	0.0281	-2.0372	0.0416	0.2406	0.0353	1.0607	0.0125	0.0099	0.0066	Autoimmune_inflammatory	Ulcerative colitis	APOE locus excluded
-0.0343	0.0506	-0.677	0.4984	0.0609	0.0283	1.0514	0.0098	0.0063	0.0065	Autoimmune_inflammatory	Multiple sclerosis	APOE locus excluded
0.0978	0.0372	2.6291	0.0086	0.1245	0.0296	1.0084	0.0098	-0.012	0.0063	Autoimmune_inflammatory	Asthma	APOE locus excluded
0.0417	0.0476	0.8756	0.3812	0.249	0.0633	1.0627	0.0115	-0.0047	0.0089	Autoimmune_inflammatory	Celiac disease	APOE locus excluded
-0.0779	0.0706	-1.103	0.27	0.6149	0.294	0.9991	0.0155	0.013	0.0114	Autoimmune_inflammatory	Multiple sclerosis	APOE locus excluded
-0.0522	0.0318	-1.6403	0.1009	0.0816	0.0174	1.0134	0.0082	0.0131	0.0053	Autoimmune_inflammatory	Eczema	APOE locus excluded
-0.0337	0.1074	-0.3139	0.7536	8.9167	1.9984	14.4507	2.7048	-0.1819	0.3221	Autoimmune_inflammatory	Crohn's disease	APOE locus excluded
0.0369	0.033	1.1179	0.2636	1.4954	0.262	1.079	0.1014	-0.0309	0.0281	Autoimmune_inflammatory	Multiple sclerosis	APOE locus excluded
-0.0122	0.0476	-0.2568	0.7973	2.6504	0.3494	1.4854	0.2354	-0.0142	0.0452	Autoimmune_inflammatory	Ulcerative colitis	APOE locus excluded
-0.052	0.0377	-1.3782	0.1681	0.2934	0.0513	1.0692	0.0114	0.0085	0.0094	Autoimmune_inflammatory	Celiac disease	APOE locus excluded
-0.1686	0.1241	-1.3587	0.1742	8.1945	1.8866	15.1148	1.9573	0.1889	0.3157	Autoimmune_inflammatory	Inflammatory bowel disease	APOE locus excluded
0.1418	0.1019	1.3904	0.1644	0.3493	0.1104	1.2541	0.0428	-0.0432	0.0335	Autoimmune_inflammatory	Celiac disease	APOE locus excluded
0.0359	0.0281	1.2741	0.2026	0.2559	0.0396	1.0562	0.0107	-0.0004	0.0077	Autoimmune_inflammatory	Rheumatoid arthritis	APOE locus excluded
0.0031	0.0435	0.0719	0.9427	5.2548	0.7972	0.9117	0.2258	-0.0325	0.056	Autoimmune_inflammatory	Crohn's disease	APOE locus excluded
-0.0548	0.0291	-1.8861	0.0593	0.1747	0.0294	1.171	0.0146	0.0091	0.007	Autoimmune_inflammatory	Ulcerative colitis	APOE locus excluded
-0.0004	0.044	-0.008	0.9936	4.1359	0.5417	1.1418	0.226	-0.0327	0.0568	Autoimmune_inflammatory	Inflammatory bowel disease	APOE locus excluded
0.0239	0.0214	1.1198	0.2628	0.2132	0.0329	1.0915	0.0167	-0.0043	0.0074	Autoimmune_inflammatory	Rheumatoid arthritis	APOE locus excluded
-0.3018	0.1701	-1.7746	0.076	3.8108	1.9365	13.3963	2.1987	0.4596	0.2958	Autoimmune_inflammatory	Ulcerative colitis	APOE locus excluded
-0.0451	0.0231	-1.9498	0.0512	0.3163	0.0369	1.0699	0.0127	0.01	0.0068	Autoimmune_inflammatory	Inflammatory bowel disease	APOE locus excluded
0.0168	0.0322	0.5227	0.6012	0.1263	0.0322	1.0092	0.0095	0.0031	0.0058	Cancer	Lung cancer	APOE locus excluded
-0.001	0.0571	-0.0172	0.9863	0.0622	0.0304	1.0135	0.0082	0.0056	0.0056	Cancer	Squamous cell lung cancer	APOE locus excluded
0.1754	0.1287	1.3629	0.1729	0.0269	0.0301	1.0282	0.0085	-0.0094	0.0058	Cancer	Lung adenocarcinoma	APOE locus excluded
NA	NA	NA	NA	-0.1643	0.133	1.0211	0.0084	0.0028	0.0064	Cancer	Pancreatic cancer	APOE locus excluded
0.0118	0.0308	0.3816	0.7027	0.4778	0.132	1.0925	0.0095	-0.0024	0.0054	Cancer	Neuroblastoma	APOE locus excluded
0.1648	0.4606	0.3578	0.7205	0.0036	0.0064	1.0245	0.0077	-0.0189	0.0055	Aging	Top 1 % survival	APOE locus excluded
-0.0115	0.0389	-0.2957	0.7674	0.0325	0.0074	1.0132	0.0076	-0.0198	0.006	Aging	Parents' age at death	APOE locus excluded
-0.0009	0.0317	-0.0294	0.9766	0.0422	0.0071	1.0156	0.0076	-0.0198	0.0061	Aging	Father's age at death	APOE locus excluded
-0.0141	0.0334	-0.4214	0.6735	0.0373	0.0074	1.0105	0.0079	-0.0065	0.0056	Aging	Mother's age at death	APOE locus excluded
-0.0228	0.0333	-0.6858	0.4929	0.0343	0.0068	1.0037	0.0073	-0.0006	0.0052	Behavioural	Former vs current smoker	APOE locus excluded
-0.006	0.0223	-0.2698	0.7873	0.0823	0.006	1.0102	0.0083	0.0018	0.0062	Behavioural	Alcohol consumption	APOE locus excluded
-0.0062	0.042	-0.1481	0.8823	0.0305	0.0093	1.0109	0.0076	-0.0003	0.0058	Behavioural	Cigarettes smoked per day	APOE locus excluded
0.0201	0.0257	0.7822	0.4341	0.0708	0.007	1.0062	0.0071	0.0021	0.0057	Behavioural	Ever vs never smoked	APOE locus excluded
-0.0067	0.0534	-0.1247	0.9008	0.0239	0.0099	1.0067	0.0072	-0.0075	0.0055	Behavioural	Age of smoking initiation	APOE locus excluded
0.0454	0.0175	2.589	0.0096	0.0914	0.0082	0.985	0.0141	-0.004	0.0061	Personality	Neuroticism	APOE locus excluded
0.0029	0.0513	0.0567	0.9548	0.0725	0.0316	0.9999	0.0078	-0.0027	0.0055	Personality	Neo-conscientiousness	APOE locus excluded
0.0031	0.0542	0.0566	0.9548	0.0467	0.0287	0.9987	0.0082	-0.003	0.0047	Personality	Neo-extraversion	APOE locus excluded
0.0226	0.0428	0.5264	0.5986	0.1047	0.0282	0.9924	0.0074	-0.001	0.0063	Personality	Neo-openness to experience	APOE locus excluded
0.0846	0.0807	1.0486	0.2944	0.0344	0.0263	1.0085	0.0072	-0.0022	0.0054	Personality	Neo-neuroticism	APOE locus excluded
-0.1867	0.3056	-0.611	0.5412	0.0113	0.028	1.005	0.0075	2.6338e-05	0.0057	Personality	Neo-agreeableness	APOE locus excluded
0.0304	0.0259	1.1733	0.2407	0.0711	0.0098	1.0292	0.0093	-0.0011	0.0064	Cardiovascular	Coronary heart disease	APOE locus excluded
-0.007	0.0214	-0.3274	0.7433	0.1157	0.0115	0.9919	0.0105	-0.0012	0.0061	Haemotological	Platelet count	APOE locus excluded
0.0224	0.0258	0.8707	0.3839	0.3229	0.0536	0.9813	0.0122	-0.008	0.0061	Haemotological	Mean platelet volume	APOE locus excluded
NA	NA	NA	NA	-0.8347	0.2179	1.1488	0.0105	-0.0043	0.0104	Immune_system	Oligoclonal band status	APOE locus excluded
NA	NA	NA	NA	-0.436	0.6282	1.1103	0.0473	0.0632	0.0276	Bone	Paget's disease	APOE locus excluded
-0.0293	0.0344	-0.8505	0.3951	0.269	0.0459	1.0562	0.0077	0.0074	0.0058	Bone	Knee osteoarthritis	APOE locus excluded
-0.01	0.032	-0.3117	0.7553	0.2445	0.0454	1.073	0.0094	-0.0006	0.0059	Bone	Knee and hip osteoarthritis	APOE locus excluded
-0.0096	0.0309	-0.3117	0.7552	0.2639	0.0412	1.0208	0.0083	-0.0049	0.0059	Bone	Hip osteoarthritis	APOE locus excluded
-0.0241	0.0237	-1.0169	0.3092	0.055	0.0055	1.0241	0.0094	-0.006	0.0061	Sleeping	Sleep duration	APOE locus excluded
0.0037	0.0193	0.1908	0.8487	0.1001	0.0066	1.0234	0.0097	0.0004	0.0066	Sleeping	Chronotype	APOE locus excluded
NA	NA	NA	NA	NA	NA	NA	NA	NA	NA	Kidney	IgA nephropathy	APOE locus excluded
0.0348	0.0649	0.5362	0.5918	0.0177	0.0084	1.0038	0.0071	-0.0012	0.0063	Kidney	Microalbuminuria	APOE locus excluded
NA	NA	NA	NA	-0.0795	0.0673	1.0188	0.0061	-0.0021	0.0063	Kidney	Urinary albumin-to-creatinine ratio	APOE locus excluded
-0.0179	0.037	-0.4836	0.6287	0.0526	0.0108	0.9964	0.0074	-0.0014	0.0058	Kidney	Urinary albumin-to-creatinine ratio	APOE locus excluded
0.0085	0.0356	0.2395	0.8107	0.0458	0.0091	0.996	0.0071	-0.0007	0.0055	Kidney	Urinary albumin-to-creatinine ratio	APOE locus excluded
NA	NA	NA	NA	-0.0035	0.2037	0.9992	0.0077	-0.0025	0.0064	Lung_disease	Percent emphysema	APOE locus excluded
NA	NA	NA	NA	-0.0251	0.1953	0.9954	0.0083	0.0107	0.0079	Psychiatric_neurological	2-choice reaction time	Full sumstats
NA	NA	NA	NA	-0.2894	0.1728	1.0001	0.0076	-0.0062	0.0093	Psychiatric_neurological	4-choice reaction time	Full sumstats
NA	NA	NA	NA	-0.0273	0.0411	1.0038	0.0076	0.0095	0.0083	Psychiatric_neurological	Amygdala volume	Full sumstats
NA	NA	NA	NA	-0.0903	0.2044	1.0158	0.0089	0.0118	0.0077	Metal	Copper	Full sumstats
NA	NA	NA	NA	NA	NA	NA	NA	NA	NA	Metal	Copper	Full sumstats
NA	NA	NA	NA	NA	NA	NA	NA	NA	NA	Autoimmune_inflammatory	Gout	Full sumstats
NA	NA	NA	NA	-0.2376	0.1959	0.9964	0.0077	0.0067	0.0088	Psychiatric_neurological	Inspection time	Full sumstats
NA	NA	NA	NA	NA	NA	NA	NA	NA	NA	Psychiatric_neurological	Internalizing problems	Full sumstats
NA	NA	NA	NA	NA	NA	NA	NA	NA	NA	Psychiatric_neurological	Intracranial volume	Full sumstats
NA	NA	NA	NA	-0.0083	0.0233	1.0343	0.0121	-0.0231	0.01	Metal	Iron	Full sumstats
NA	NA	NA	NA	NA	NA	NA	NA	NA	NA	Personality	Neo-agreeableness	Full sumstats
NA	NA	NA	NA	-0.8777	0.2356	1.1628	0.0118	-0.0109	0.0126	Immune_system	Oligoclonal band status	Full sumstats
NA	NA	NA	NA	-0.1571	0.763	1.082	0.0586	0.0865	0.0437	Bone	Paget's disease	Full sumstats
NA	NA	NA	NA	-0.1661	0.1442	1.0194	0.0089	0.0008	0.0078	Cancer	Pancreatic cancer	Full sumstats
NA	NA	NA	NA	-0.0042	0.2096	0.9988	0.008	-0.0083	0.0084	Lung_disease	Percent emphysema	Full sumstats
NA	NA	NA	NA	NA	NA	NA	NA	NA	NA	Metal	Selenium	Full sumstats
NA	NA	NA	NA	-0.2387	0.2259	1.0006	0.0077	-0.0028	0.0082	Psychiatric_neurological	Simple reaction time	Full sumstats
NA	NA	NA	NA	-0.011	0.0098	1.0063	0.0069	-0.0056	0.0081	Other	Urate	Full sumstats
NA	NA	NA	NA	-0.0948	0.0824	1.0226	0.0076	-0.0114	0.0088	Kidney	Urinary albumin-to-creatinine ratio	Full sumstats
NA	NA	NA	NA	NA	NA	NA	NA	NA	NA	Metal	Zinc	Full sumstats
NA	NA	NA	NA	NA	NA	NA	NA	NA	NA	Metal	Zinc	Full sumstats
1.3539	0.108	12.5403	4.4932e-36	1.6267	0.4911	10.1412	0.9761	3.3443	1.0061	Psychiatric_neurological	Alzheimer's disease	Full sumstats
1.2077	0.1707	7.0766	1.4769e-12	0.0447	0.0227	1.0691	0.0323	0.1883	0.0514	Psychiatric_neurological	Alzheimer's disease	Full sumstats
0.4165	0.1935	2.153	0.0313	0.2297	0.0253	7.5733	0.1467	-0.3523	0.1949	Psychiatric_neurological	Major Depressive Disorder	Full sumstats
0.3421	0.4143	0.8257	0.409	0.0177	0.0298	1.0266	0.0083	-0.0172	0.0097	Cancer	Lung adenocarcinoma	Full sumstats
0.2548	0.2397	1.0628	0.2879	0.0231	0.0312	1.0123	0.0082	-0.0042	0.0087	Personality	Neo-neuroticism	Full sumstats
0.2542	0.1298	1.9584	0.0502	0.036	0.0263	1.027	0.0111	-0.0234	0.0098	Metal	Transferrin Saturation	Full sumstats
0.2005	0.351	0.5712	0.5679	0.0016	0.0035	1.0018	0.0064	-0.0059	0.007	Anthropometric	Body mass index	Full sumstats
0.1973	0.2526	0.7809	0.4348	0.0017	0.0034	0.9976	0.0059	-0.0077	0.0062	Diabetes	Type 2 diabetes	Full sumstats
0.181	0.0751	2.4103	0.0159	0.0146	0.0036	1.0129	0.0077	-0.0172	0.0102	Psychiatric_neurological	Neuroticism	Full sumstats
0.1504	0.1315	1.1439	0.2527	0.3257	0.131	1.2669	0.0514	-0.0489	0.0384	Autoimmune_inflammatory	Celiac disease	Full sumstats
0.1464	0.0653	2.2437	0.0249	0.1334	0.03	1.0168	0.0079	0.0002	0.0084	Psychiatric_neurological	Major depressive disorder	Full sumstats
0.1254	0.0925	1.3565	0.1749	0.0384	0.016	1.1013	0.0088	-0.0017	0.009	Psychiatric_neurological	Amyotrophic lateral sclerosis	Full sumstats
0.1225	0.0499	2.4532	0.0142	0.0682	0.0105	1.033	0.0108	-0.0088	0.0106	Cardiovascular	Coronary heart disease	Full sumstats
0.1193	0.0463	2.5784	0.0099	0.5473	0.0737	1.0197	0.0097	-0.0186	0.0104	Diabetes	Type 2 diabetes	Full sumstats
0.1174	0.0589	1.9937	0.0462	0.1172	0.0275	1.0107	0.0097	-0.008	0.0086	Autoimmune_inflammatory	Asthma	Full sumstats
0.1133	0.249	0.4548	0.6492	0.0509	0.1081	0.9981	0.0108	-0.009	0.011	Kidney	IgA nephropathy	Full sumstats
0.1131	0.0352	3.2141	0.0013	0.0741	0.0048	1.0026	0.01	-0.0138	0.0095	Psychiatric_neurological	Major Depressive Disorder	Full sumstats
0.1131	0.0384	2.9457	0.0032	0.1738	0.014	1.0228	0.0109	-0.0131	0.0095	Psychiatric_neurological	PGC cross-disorder traits	Full sumstats
0.1116	0.0383	2.9127	0.0036	0.4747	0.0479	1.0192	0.01	-0.0182	0.009	Psychiatric_neurological	Bipolar disorder	Full sumstats
0.0992	0.034	2.9197	0.0035	0.0903	0.0083	0.9855	0.014	-0.0082	0.0101	Personality	Neuroticism	Full sumstats
0.0915	0.042	2.1793	0.0293	0.0454	0.0038	1.0037	0.0079	0.002	0.0093	Psychiatric_neurological	Depressive symptoms	Full sumstats
0.0895	0.183	0.4892	0.6247	0.1368	0.2037	0.9849	0.0081	0.0029	0.0078	Psychiatric_neurological	G speed factor	Full sumstats
0.0844	0.0836	1.0095	0.3127	0.0241	0.01	1.0034	0.0083	-0.009	0.0086	Kidney	Microalbuminuria	Full sumstats
0.0809	0.0499	1.6229	0.1046	0.3602	0.0581	0.9871	0.0088	-0.0123	0.0083	Psychiatric_neurological	Autism	Full sumstats
0.0809	0.0499	1.6229	0.1046	0.3484	0.0562	0.9871	0.0088	-0.0123	0.0083	Psychiatric_neurological	Autism Spectrum Disorder	Full sumstats
0.0764	0.2567	0.2977	0.7659	0.0049	0.0073	1.0241	0.0081	-0.0315	0.01	Aging	Top 1 % survival	Full sumstats
0.0734	0.0649	1.1315	0.2578	0.3423	0.0624	0.9604	0.0089	-0.0114	0.0106	Anthropometric	Extreme waist-to-hip ratio	Full sumstats
0.072	0.2231	0.3225	0.7471	0.0873	0.1945	1.0073	0.0083	0.0075	0.009	Metal	Selenium	Full sumstats
0.0653	0.0559	1.1691	0.2424	1.5519	0.3099	1.069	0.1115	-0.0326	0.038	Autoimmune_inflammatory	Multiple sclerosis	Full sumstats
0.0595	0.0778	0.7652	0.4441	0.0691	0.0306	1.0482	0.0099	-0.0042	0.0102	Autoimmune_inflammatory	Multiple sclerosis	Full sumstats
0.0557	0.0362	1.5398	0.1236	3.1737	0.1279	1.0864	0.0262	-0.0295	0.0208	Psychiatric_neurological	Bipolar disorder	Full sumstats
0.0541	0.0304	1.7783	0.0754	0.0888	0.0072	0.8627	0.0106	-0.0109	0.0087	Anthropometric	Waist-to-hip ratio	Full sumstats
0.053	0.0466	1.1364	0.2558	0.1324	0.0208	0.9871	0.0089	-0.0104	0.0075	Psychiatric_neurological	Autism	Full sumstats
0.0528	0.0284	1.8559	0.0635	0.1018	0.0063	0.8309	0.0087	-0.008	0.0087	Anthropometric	Waist-to-hip ratio	Full sumstats
0.049	0.0523	0.9367	0.3489	0.1144	0.0169	0.9866	0.0079	0.0002	0.0091	Hormone	Leptin	Full sumstats
0.0466	0.0512	0.91	0.3628	0.1108	0.0162	0.9449	0.0095	-0.006	0.01	Anthropometric	Obesity class 3	Full sumstats
0.0439	0.0373	1.1751	0.2399	0.4052	0.0529	0.9287	0.0095	0.0052	0.0072	Anthropometric	Childhood obesity	Full sumstats
0.0419	0.0446	0.9407	0.3469	0.0698	0.0074	1.0066	0.0073	0.0033	0.0081	Behavioural	Ever vs never smoked	Full sumstats
0.0416	0.0268	1.551	0.1209	2.1556	0.0836	1.0826	0.0184	0.0084	0.0147	Psychiatric_neurological	Major depressive disorder	Full sumstats
0.0391	0.0718	0.5441	0.5863	0.2667	0.0641	1.0541	0.0123	-0.0076	0.012	Autoimmune_inflammatory	Celiac disease	Full sumstats
0.0391	0.0599	0.6524	0.5141	0.2198	0.0305	0.9845	0.0089	0.0021	0.0103	Anthropometric	Sitting height ratio	Full sumstats
0.0363	0.0406	0.8953	0.3706	0.3432	0.0574	0.9741	0.0117	-0.0177	0.0085	Haemotological	Mean platelet volume	Full sumstats
0.0343	0.0584	0.5872	0.557	0.0718	0.0162	1.0129	0.0084	0.0061	0.008	Autoimmune_inflammatory	Eczema	Full sumstats
0.0323	0.0428	0.7548	0.4504	0.2449	0.0331	1.0553	0.0106	-0.0027	0.0098	Autoimmune_inflammatory	Rheumatoid arthritis	Full sumstats
0.0302	0.0585	0.5159	0.6059	0.2518	0.0428	1.0049	0.0083	-0.0016	0.009	Psychiatric_neurological	Anorexia Nervosa	Full sumstats
0.0297	0.1018	0.2923	0.77	0.0646	0.0332	1.0153	0.0085	0.0055	0.0093	Cancer	Squamous cell lung cancer	Full sumstats
0.0262	0.0338	0.7739	0.439	0.2248	0.0155	1.0466	0.0116	0.0075	0.0101	Psychiatric_neurological	ADHD	Full sumstats
0.0244	0.0565	0.4311	0.6664	0.0542	0.0099	0.9898	0.0078	-0.0019	0.008	Kidney	Urinary albumin-to-creatinine ratio	Full sumstats
0.0234	0.0719	0.3255	0.7448	0.034	0.0102	1.0099	0.0079	-0.0004	0.0088	Behavioural	Cigarettes smoked per day	Full sumstats
0.0232	0.0533	0.4346	0.6639	0.0954	0.02	1.0013	0.0086	0.002	0.0079	Hormone	Leptin	Full sumstats
0.0155	0.0566	0.2735	0.7845	0.1224	0.0218	1.0012	0.0075	-0.0073	0.0085	Anthropometric	Birth weight	Full sumstats
0.0148	0.0421	0.3507	0.7258	0.1141	0.0092	0.8991	0.0086	0.0038	0.0095	Anthropometric	Body fat	Full sumstats
0.0132	0.0423	0.3122	0.7549	0.4372	0.1499	1.0921	0.0102	-0.0034	0.0068	Cancer	Neuroblastoma	Full sumstats
0.0132	0.0466	0.2839	0.7765	0.5372	0.2965	1.0356	0.0118	-0.001	0.0073	Autoimmune_inflammatory	Systemic lupus erythematosus	Full sumstats
0.0122	0.0352	0.3465	0.729	0.2129	0.0272	1.0859	0.013	0.0008	0.0106	Autoimmune_inflammatory	Rheumatoid arthritis	Full sumstats
0.0113	0.0484	0.233	0.8158	0.1882	0.0257	0.9873	0.0086	-0.003	0.0081	Anthropometric	Birth length	Full sumstats
0.0111	0.055	0.2015	0.8403	0.2545	0.0426	0.9711	0.0076	0.0018	0.0086	Psychiatric_neurological	Caudate volume	Full sumstats
0.0107	0.0784	0.1368	0.8912	0.4186	0.1311	0.9884	0.0083	0.0037	0.0084	Anthropometric	Difference in height between adolescence and adulthood	Full sumstats
0.0106	0.0271	0.3918	0.6952	0.1477	0.0106	0.7331	0.0111	-0.0066	0.0094	Anthropometric	Waist circumference	Full sumstats
0.0098	0.0627	0.1565	0.8757	0.1348	0.0355	1.009	0.0104	0.0054	0.0097	Cancer	Lung cancer	Full sumstats
0.0085	0.0247	0.3424	0.7321	0.1435	0.0092	0.6381	0.013	0.0027	0.0092	Anthropometric	Body mass index	Full sumstats
0.005	0.0308	0.1619	0.8714	0.091	0.0056	0.8109	0.0091	0.0015	0.0094	Anthropometric	Overweight	Full sumstats
0.0042	0.0715	0.0588	0.9531	0.1752	0.0459	0.978	0.0085	-0.0009	0.0094	Psychiatric_neurological	Pallidum volume	Full sumstats
0.0031	0.0855	0.0368	0.9706	0.0832	0.0343	0.9974	0.0085	-0.0015	0.0085	Personality	Neo-conscientiousness	Full sumstats
0.0018	0.0348	0.0511	0.9593	0.192	0.0172	1.0084	0.0099	0.0066	0.0084	Psychiatric_neurological	Autism Spectrum Disorder	Full sumstats
0.0004	0.0327	0.0115	0.9909	0.1012	0.007	1.0247	0.0099	0.0028	0.0095	Sleeping	Chronotype	Full sumstats
-0.0051	0.0539	-0.0948	0.9245	0.4193	0.1318	1.1219	0.0102	0.004	0.0081	Psychiatric_neurological	Parkinson's disease	Full sumstats
-0.0061	0.1121	-0.0548	0.9563	0.0647	0.039	1.0033	0.0079	0.0027	0.0083	Hormone	Plasma cortisol	Full sumstats
-0.0068	0.0386	-0.1772	0.8594	0.1669	0.0135	0.8699	0.01	0.0074	0.0104	Anthropometric	Obesity class 2	Full sumstats
-0.0087	0.0858	-0.1012	0.9194	0.0612	0.0314	0.9942	0.0084	-0.004	0.0077	Personality	Neo-extraversion	Full sumstats
-0.0094	0.03	-0.3124	0.7548	0.1743	0.0098	0.7892	0.0088	0.0044	0.0092	Anthropometric	Obesity class 1	Full sumstats
-0.0095	0.0415	-0.2276	0.8199	0.4809	0.0603	1.0338	0.0141	0.0014	0.01	Autoimmune_inflammatory	Crohn's disease	Full sumstats
-0.0095	0.0618	-0.1542	0.8774	0.2156	0.0524	0.9935	0.0085	-0.0035	0.0079	Anthropometric	Infant head circumference	Full sumstats
-0.0117	0.039	-0.3015	0.7631	0.085	0.007	1.0086	0.0093	-0.0003	0.009	Behavioural	Alcohol consumption	Full sumstats
-0.0151	0.0336	-0.45	0.6527	0.4339	0.0329	0.9137	0.0079	0.007	0.0085	Psychiatric_neurological	Anorexia nervosa	Full sumstats
-0.017	0.0265	-0.6396	0.5224	0.1053	0.0069	0.83	0.0101	-0.0077	0.0096	Anthropometric	Waist circumference	Full sumstats
-0.0177	0.0347	-0.5097	0.6102	0.124	0.0128	0.9854	0.0097	0.0026	0.0079	Haemotological	Platelet count	Full sumstats
-0.0178	0.0556	-0.3196	0.7493	0.2264	0.0526	1.075	0.0099	-0.0027	0.0096	Bone	Knee and hip osteoarthritis	Full sumstats
-0.0197	0.0589	-0.3344	0.7381	0.3119	0.0654	0.9782	0.0091	-0.0027	0.0082	Anthropometric	Difference in height between childhood and adulthood	Full sumstats
-0.0228	0.0504	-0.4512	0.6519	0.2831	0.0458	1.0151	0.009	-0.006	0.0091	Bone	Hip osteoarthritis	Full sumstats
-0.0231	0.026	-0.8882	0.3744	0.1563	0.0108	0.7509	0.0116	2.5177e-05	0.0089	Anthropometric	Hip circumference	Full sumstats
-0.0263	0.0553	-0.4755	0.6345	0.2609	0.0492	1.0617	0.0111	0.0032	0.0096	Autoimmune_inflammatory	Celiac disease	Full sumstats
-0.0295	0.05	-0.5899	0.5552	0.467	0.2857	0.9739	0.0278	-0.0024	0.0081	Other	Urate	Full sumstats
-0.0302	0.0595	-0.5081	0.6114	0.0605	0.0121	0.9871	0.0085	0.0002	0.0078	Kidney	Urinary albumin-to-creatinine ratio	Full sumstats
-0.0322	0.0317	-1.0167	0.3093	0.1712	0.07	0.8337	0.0662	0.0197	0.01	Other	Urate	Full sumstats
-0.0348	0.0391	-0.891	0.3729	0.0588	0.0056	1.0166	0.0097	-0.009	0.0088	Sleeping	Sleep duration	Full sumstats
-0.0378	0.064	-0.591	0.5545	0.2291	0.0511	1.0599	0.0088	0.0063	0.0097	Bone	Knee osteoarthritis	Full sumstats
-0.0439	0.0315	-1.3935	0.1635	1.1107	0.1091	0.8706	0.0171	-0.0043	0.0119	Anthropometric	Extreme height	Full sumstats
-0.0441	0.0392	-1.1252	0.2605	0.3159	0.0399	1.0692	0.014	0.0119	0.0102	Autoimmune_inflammatory	Inflammatory bowel disease	Full sumstats
-0.0449	0.0736	-0.6104	0.5416	5.1877	0.8664	0.9041	0.2152	0.0125	0.0845	Autoimmune_inflammatory	Crohn's disease	Full sumstats
-0.0452	0.0608	-0.7433	0.4573	0.036	0.0076	0.9988	0.0077	-0.0032	0.0078	Behavioural	Former vs current smoker	Full sumstats
-0.0515	0.0801	-0.6427	0.5204	0.1093	0.0292	0.9884	0.007	0.0081	0.0096	Personality	Neo-openness to experience	Full sumstats
-0.0535	0.0419	-1.2759	0.202	0.6244	0.0531	0.8859	0.0111	0.0156	0.0114	Anthropometric	Extreme body mass index	Full sumstats
-0.0553	0.0752	-0.7358	0.4619	4.1233	0.6133	1.1339	0.2316	0.0283	0.0871	Autoimmune_inflammatory	Inflammatory bowel disease	Full sumstats
-0.0564	0.0424	-1.3307	0.1833	0.0382	0.0037	1.0042	0.0085	-0.0058	0.0092	Psychiatric_neurological	Subjective well being	Full sumstats
-0.0578	0.0618	-0.9356	0.3495	0.1456	0.0831	1.0662	0.013	0.0022	0.0099	Metal	Transferrin	Full sumstats
-0.0579	0.0408	-1.4186	0.156	0.0261	0.0025	0.9978	0.0087	-0.0067	0.0093	Psychiatric_neurological	Subjective well being	Full sumstats
-0.0583	0.0515	-1.1316	0.2578	0.1804	0.032	1.1669	0.015	0.0105	0.0102	Autoimmune_inflammatory	Ulcerative colitis	Full sumstats
-0.0675	0.0232	-2.9166	0.0035	0.1496	0.0094	0.8061	0.011	0.0024	0.0086	Anthropometric	Hip circumference	Full sumstats
-0.0678	0.0348	-1.9517	0.051	0.1001	0.008	1.0505	0.0128	0.0082	0.0094	Anthropometric	Birth weight	Full sumstats
-0.0719	0.0843	-0.8526	0.3939	0.6471	0.3168	0.9885	0.0167	0.0108	0.0141	Autoimmune_inflammatory	Multiple sclerosis	Full sumstats
-0.0724	0.0444	-1.6315	0.1028	0.4494	0.0508	0.9517	0.0098	0.0036	0.0085	Anthropometric	Height	Full sumstats
-0.0725	0.0566	-1.2823	0.1997	0.2952	0.0579	1.0692	0.0131	0.0127	0.011	Autoimmune_inflammatory	Celiac disease	Full sumstats
-0.0736	0.0927	-0.7942	0.4271	0.022	0.0104	1.0081	0.0081	-0.0116	0.0081	Behavioural	Age of smoking initiation	Full sumstats
-0.0738	0.0858	-0.86	0.3898	0.0782	0.0274	1.0305	0.0102	0.0097	0.0108	Metal	Ferritin	Full sumstats
-0.0738	0.0469	-1.5737	0.1156	0.244	0.0385	1.0585	0.0133	0.0165	0.0102	Autoimmune_inflammatory	Ulcerative colitis	Full sumstats
-0.0756	0.0184	-4.1084	3.9839e-05	0.3448	0.0205	1.2338	0.0409	0.0055	0.0122	Anthropometric	Height	Full sumstats
-0.0813	0.0488	-1.6649	0.0959	0.3038	0.2338	0.9708	0.0347	0.009	0.0105	Other	Urate	Full sumstats
-0.0834	0.0608	-1.3732	0.1697	0.0375	0.0072	1.0189	0.0079	-0.0375	0.0088	Aging	Father's age at death	Full sumstats
-0.0867	0.0658	-1.3161	0.1881	0.1524	0.1061	0.974	0.0194	0.0089	0.0085	Other	Urate	Full sumstats
-0.0905	0.0824	-1.0976	0.2724	2.6723	0.367	1.456	0.2401	0.0572	0.0701	Autoimmune_inflammatory	Ulcerative colitis	Full sumstats
-0.0921	0.0588	-1.5664	0.1173	0.0907	0.0163	0.9978	0.0084	0.0068	0.0089	Psychiatric_neurological	Obsessive Compulsive Disorder	Full sumstats
-0.0937	0.0452	-2.0718	0.0383	0.3247	0.0527	0.9506	0.0084	0.0036	0.0085	Psychiatric_neurological	Putamen volume	Full sumstats
-0.1093	0.0555	-1.9689	0.049	0.0346	0.0079	1.0128	0.0088	-0.0102	0.0071	Aging	Mother's age at death	Full sumstats
-0.1133	0.0208	-5.4574	4.8307e-08	0.1125	0.0037	1.012	0.0217	0.0203	0.0135	Education	Years of schooling	Full sumstats
-0.1191	0.0233	-5.1057	3.2954e-07	0.1249	0.0052	0.9479	0.0134	0.0176	0.0113	Education	Years of schooling	Full sumstats
-0.1353	0.0669	-2.024	0.043	0.176	0.0472	0.9854	0.0084	0.0037	0.0093	Psychiatric_neurological	Hippocampus volume	Full sumstats
-0.1621	0.0349	-4.6407	3.4715e-06	0.0795	0.0063	1.0258	0.0093	0.02	0.0099	Education	Years of schooling	Full sumstats
-0.1637	0.068	-2.4068	0.0161	0.0263	0.0079	1.0192	0.008	-0.0289	0.0085	Aging	Parents' age at death	Full sumstats
-0.1672	0.0371	-4.5053	6.628e-06	0.1004	0.0078	1.0374	0.0101	0.0229	0.0102	Education	Years of schooling	Full sumstats
-0.1693	0.0735	-2.3036	0.0212	0.14	0.0425	0.9834	0.008	0.006	0.0086	Psychiatric_neurological	Thalamus volume	Full sumstats
-0.1742	0.0942	-1.8488	0.0645	0.0887	0.0443	0.9822	0.0082	0.0033	0.0087	Psychiatric_neurological	Nucleus accumbens volume	Full sumstats
-0.1821	0.0362	-5.0284	4.9452e-07	0.0734	0.0058	1.0326	0.0093	0.0261	0.0095	Education	College completion	Full sumstats
-0.1963	0.1533	-1.2802	0.2005	10.3309	2.1813	13.515	2.8365	0.1833	0.441	Autoimmune_inflammatory	Crohn's disease	Full sumstats
-0.2129	0.0679	-3.1376	0.0017	0.025	0.0048	1.0069	0.0108	0.0191	0.0108	Education	Childhood intelligence	Full sumstats
-0.3498	0.4064	-0.8605	0.3895	0.097	0.1684	1.0045	0.0081	0.0043	0.0086	Psychiatric_neurological	Digit symbol	Full sumstats
-0.4105	0.1726	-2.3784	0.0174	8.8783	2.2194	15.1324	2.4458	0.8348	0.45	Autoimmune_inflammatory	Inflammatory bowel disease	Full sumstats
-0.6645	0.2675	-2.4836	0.013	3.93	1.8274	13.2845	1.9823	1.0067	0.4489	Autoimmune_inflammatory	Ulcerative colitis	Full sumstats
